# Supplementary material for: An Internal Marking Method for Adult Spodoptera frugiperda Smith Using an Artificial Diet Containing Calco Oil Red N-1700
Source: Insects. 2024 Jul 25;15(8):561. doi: 10.3390/insects15080561 (PMC11354658; doi:10.3390/insects15080561)
Supplement: Supplementary file 1 [file insects-15-00561-s001.zip]

Archive with 1 entries (1 files):
- insects-3107388-supplementary.pdf
